# Supplementary material for: Serum Vitamin D Levels and Risk of Iron Deficiency Anemia in Adults: A Cross‐Sectional Study and Mendelian Randomization Analysis
Source: Food Sci Nutr. 2025 Feb 24;13(3):e4746. doi: 10.1002/fsn3.4746 (PMC11848641; doi:10.1002/fsn3.4746)
Supplement: Supplementary file 2 — Table S1. Detailed information on SNPs between exposure factors (vitamin D) and outcome variables (IDA). [file FSN3-13-e4746-s001.xlsx]

## Sheet: Sheet1
	SNP	effect_allele.exposure	other_allele.exposure	effect_allele.outcome	other_allele.outcome	beta.exposure	beta.outcome	eaf.exposure	eaf.outcome	remove	palindromic	ambiguous	id.outcome	se.outcome	pval.outcome	outcome	mr_keep.outcome	pval_origin.outcome	data_source.outcome	samplesize.exposure	pval.exposure	se.exposure	exposure	mr_keep.exposure	pval_origin.exposure	id.exposure	data_source.exposure	action	SNP_index	mr_keep	samplesize.outcome
1	rs10171620	T	G	T	G	0.277301	-6.62848e-06	0.441232	0.484094	FALSE	FALSE	FALSE	h78aaz	0.00016029	0.97	outcome	TRUE	reported	textfile	43201919	9.75978e-06	0.0627033	exposure	TRUE	reported	zNROEw	textfile	2	1	TRUE	NA
2	rs10512975	T	C	T	C	-0.288965	5.72326e-05	0.481507	0.499312	FALSE	FALSE	FALSE	h78aaz	0.000159979	0.72	outcome	TRUE	reported	textfile	135885276	4.46591e-06	0.062977	exposure	TRUE	reported	zNROEw	textfile	2	1	TRUE	NA
3	rs10516830	G	T	G	T	-0.511112	0.000199367	0.135158	0.100903	FALSE	FALSE	FALSE	h78aaz	0.000263034	0.45	outcome	TRUE	reported	textfile	89246294	9.97608e-07	0.104477	exposure	TRUE	reported	zNROEw	textfile	2	1	TRUE	NA
4	rs10950949	C	A	C	A	0.300528	9.57243e-05	0.306134	0.416614	FALSE	FALSE	FALSE	h78aaz	0.0001612	0.55	outcome	TRUE	reported	textfile	23479641	4.46396e-06	0.0654957	exposure	TRUE	reported	zNROEw	textfile	2	1	TRUE	NA
5	rs11186740	C	T	C	T	1.56069	0.000899701	0.00316727	0.014846	FALSE	FALSE	FALSE	h78aaz	0.000654676	0.17	outcome	TRUE	reported	textfile	91908383	9.82178e-07	0.318823	exposure	TRUE	reported	zNROEw	textfile	2	1	TRUE	NA
6	rs112799662	T	G	T	G	1.48812	0.000830411	0.00369568	0.018903	FALSE	FALSE	FALSE	h78aaz	0.000591493	0.16	outcome	TRUE	reported	textfile	91916636	2.64332e-06	0.316841	exposure	TRUE	reported	zNROEw	textfile	2	1	TRUE	NA
7	rs113048353	C	T	C	T	0.64835	0.00118649	0.0332438	0.015349	FALSE	FALSE	FALSE	h78aaz	0.000692811	0.087	outcome	TRUE	reported	textfile	37293687	4.72183e-06	0.141661	exposure	TRUE	reported	zNROEw	textfile	2	1	TRUE	NA
8	rs116863998	C	T	C	T	1.17698	0.000554963	0.00609176	0.019893	FALSE	FALSE	FALSE	h78aaz	0.000566904	0.33	outcome	TRUE	reported	textfile	91978441	8.71285e-06	0.264676	exposure	TRUE	reported	zNROEw	textfile	2	1	TRUE	NA
9	rs117625767	T	A	T	A	1.56088	0.00100274	0.00315927	0.014614	FALSE	TRUE	FALSE	h78aaz	0.000661996	0.13	outcome	TRUE	reported	textfile	91899983	1.00589e-06	0.319167	exposure	TRUE	reported	zNROEw	textfile	2	1	TRUE	NA
10	rs12538407	G	A	G	A	0.300748	0.000107737	0.306086	0.416417	FALSE	FALSE	FALSE	h78aaz	0.000161187	0.5	outcome	TRUE	reported	textfile	23481697	4.38561e-06	0.0654909	exposure	TRUE	reported	zNROEw	textfile	2	1	TRUE	NA
11	rs12700443	A	G	A	G	0.299878	0.000103498	0.302358	0.412383	FALSE	FALSE	FALSE	h78aaz	0.000161423	0.52	outcome	TRUE	reported	textfile	23475249	5.05382e-06	0.0657261	exposure	TRUE	reported	zNROEw	textfile	2	1	TRUE	NA
12	rs141054898	G	A	G	A	1.5639	0.000927788	0.00316634	0.014677	FALSE	FALSE	FALSE	h78aaz	0.000661919	0.16	outcome	TRUE	reported	textfile	91910865	9.20386e-07	0.318647	exposure	TRUE	reported	zNROEw	textfile	2	1	TRUE	NA
13	rs141381230	A	G	A	G	0.879236	-0.000475424	0.0180335	0.01676	FALSE	FALSE	FALSE	h78aaz	0.000626292	0.45	outcome	TRUE	reported	textfile	13605499	6.32266e-07	0.176515	exposure	TRUE	reported	zNROEw	textfile	2	1	TRUE	NA
14	rs142005577	A	G	A	G	1.56072	0.000943463	0.00316179	0.014772	FALSE	FALSE	FALSE	h78aaz	0.000657388	0.15	outcome	TRUE	reported	textfile	91903723	9.84011e-07	0.318852	exposure	TRUE	reported	zNROEw	textfile	2	1	TRUE	NA
15	rs1431549	A	C	A	C	-0.499716	0.000221335	0.133695	0.098558	FALSE	FALSE	FALSE	h78aaz	0.000268185	0.41	outcome	TRUE	reported	textfile	89247415	1.99728e-06	0.105121	exposure	TRUE	reported	zNROEw	textfile	2	1	TRUE	NA
16	rs143404840	C	G	C	G	1.56321	0.000960161	0.00315697	0.014715	FALSE	TRUE	FALSE	h78aaz	0.000659688	0.15	outcome	TRUE	reported	textfile	91898931	9.79603e-07	0.319303	exposure	TRUE	reported	zNROEw	textfile	2	1	TRUE	NA
17	rs151278131	T	C	T	C	1.2596	0.000214411	0.00503605	0.011922	FALSE	FALSE	FALSE	h78aaz	0.000735552	0.77	outcome	TRUE	reported	textfile	92218855	8.40117e-06	0.282758	exposure	TRUE	reported	zNROEw	textfile	2	1	TRUE	NA
18	rs1559885	C	T	C	T	0.280955	-5.19006e-05	0.371338	0.328502	FALSE	FALSE	FALSE	h78aaz	0.000169906	0.76	outcome	TRUE	reported	textfile	66404538	9.63474e-06	0.0634897	exposure	TRUE	reported	zNROEw	textfile	2	1	TRUE	NA
19	rs199633657	CT	C	CT	C	0.298678	1.17104e-05	0.357218	0.266973	FALSE	FALSE	FALSE	h78aaz	0.000184827	0.95	outcome	TRUE	reported	textfile	66416410	2.78023e-06	0.0637327	exposure	TRUE	reported	zNROEw	textfile	2	1	TRUE	NA
20	rs34846088	C	A	C	A	0.300546	9.75601e-05	0.306132	0.416573	FALSE	FALSE	FALSE	h78aaz	0.000161204	0.55	outcome	TRUE	reported	textfile	23480091	4.45636e-06	0.0654946	exposure	TRUE	reported	zNROEw	textfile	2	1	TRUE	NA
21	rs34935968	A	G	A	G	-0.315397	5.868e-05	0.336807	0.321643	FALSE	FALSE	FALSE	h78aaz	0.000174611	0.74	outcome	TRUE	reported	textfile	80210260	5.71979e-06	0.0695244	exposure	TRUE	reported	zNROEw	textfile	2	1	TRUE	NA
22	rs34979424	C	T	C	T	0.300562	0.000111226	0.306152	0.414539	FALSE	FALSE	FALSE	h78aaz	0.000161234	0.49	outcome	TRUE	reported	textfile	23480028	4.45174e-06	0.0654948	exposure	TRUE	reported	zNROEw	textfile	2	1	TRUE	NA
23	rs35352031	T	G	T	G	0.318468	-0.000121526	0.22421	0.136437	FALSE	FALSE	FALSE	h78aaz	0.000232764	0.6	outcome	TRUE	reported	textfile	66431770	7.12049e-06	0.0709274	exposure	TRUE	reported	zNROEw	textfile	2	1	TRUE	NA
24	rs36120117	T	C	T	C	-0.518736	0.000216926	0.136278	0.106723	FALSE	FALSE	FALSE	h78aaz	0.00025805	0.4	outcome	TRUE	reported	textfile	89246482	6.4762e-07	0.104238	exposure	TRUE	reported	zNROEw	textfile	2	1	TRUE	NA
25	rs4309566	T	C	T	C	-0.878571	0.000558122	0.0474114	0.059439	FALSE	FALSE	FALSE	h78aaz	0.000345281	0.11	outcome	TRUE	reported	textfile	203766900	6.12463e-06	0.194287	exposure	TRUE	reported	zNROEw	textfile	2	1	TRUE	NA
26	rs4668525	C	T	C	T	0.722707	8.87757e-05	0.931064	0.931351	FALSE	FALSE	FALSE	h78aaz	0.000323445	0.78	outcome	TRUE	reported	textfile	7181806	2.93008e-06	0.154568	exposure	TRUE	reported	zNROEw	textfile	2	1	TRUE	NA
27	rs4669144	C	G	C	G	0.515323	0.000125343	0.890277	0.870446	FALSE	TRUE	FALSE	h78aaz	0.000235799	0.6	outcome	TRUE	reported	textfile	7170105	8.54044e-06	0.115772	exposure	TRUE	reported	zNROEw	textfile	2	1	TRUE	NA
28	rs58111029	T	A	T	A	0.318591	-0.000131822	0.224273	0.13652	FALSE	TRUE	FALSE	h78aaz	0.000232755	0.57	outcome	TRUE	reported	textfile	66397725	6.96819e-06	0.0708822	exposure	TRUE	reported	zNROEw	textfile	2	1	TRUE	NA
29	rs58201821	G	A	G	A	0.301753	7.64786e-05	0.305562	0.414811	FALSE	FALSE	FALSE	h78aaz	0.000161619	0.64	outcome	TRUE	reported	textfile	23471241	4.10573e-06	0.0655136	exposure	TRUE	reported	zNROEw	textfile	2	1	TRUE	NA
30	rs6439600	C	T	C	T	-0.289474	4.76822e-05	0.481651	0.500441	FALSE	FALSE	FALSE	h78aaz	0.000159974	0.77	outcome	TRUE	reported	textfile	135887854	4.28627e-06	0.0629703	exposure	TRUE	reported	zNROEw	textfile	2	1	TRUE	NA
31	rs6466644	C	T	C	T	0.373924	0.000401053	0.7668	0.614193	FALSE	FALSE	FALSE	h78aaz	0.000164426	0.015	outcome	TRUE	reported	textfile	118103262	2.90924e-06	0.0799474	exposure	TRUE	reported	zNROEw	textfile	2	1	TRUE	NA
32	rs6772454	T	C	T	C	-0.28965	-1.86255e-05	0.481627	0.497775	FALSE	FALSE	FALSE	h78aaz	0.000160171	0.91	outcome	TRUE	reported	textfile	135888926	4.25932e-06	0.0629905	exposure	TRUE	reported	zNROEw	textfile	2	1	TRUE	NA
33	rs6967145	C	G	C	G	0.302265	0.000108382	0.305767	0.412123	FALSE	TRUE	FALSE	h78aaz	0.000161409	0.5	outcome	TRUE	reported	textfile	23477849	4.1206e-06	0.0656355	exposure	TRUE	reported	zNROEw	textfile	2	1	TRUE	NA
34	rs6971465	T	C	T	C	-0.302117	3.22286e-05	0.380622	0.320667	FALSE	FALSE	FALSE	h78aaz	0.000170421	0.85	outcome	TRUE	reported	textfile	150377905	5.01153e-06	0.0661913	exposure	TRUE	reported	zNROEw	textfile	2	1	TRUE	NA
35	rs7002723	C	T	C	T	0.280849	-5.37639e-05	0.371296	0.328473	FALSE	FALSE	FALSE	h78aaz	0.000169954	0.75	outcome	TRUE	reported	textfile	66390193	9.73464e-06	0.0634976	exposure	TRUE	reported	zNROEw	textfile	2	1	TRUE	NA
36	rs7003558	A	T	A	T	0.322275	-0.00014638	0.224317	0.136394	FALSE	TRUE	FALSE	h78aaz	0.000232765	0.53	outcome	TRUE	reported	textfile	66407603	5.41477e-06	0.0708603	exposure	TRUE	reported	zNROEw	textfile	2	1	TRUE	NA
37	rs7014980	A	G	A	G	0.286113	1.49146e-06	0.341649	0.272368	FALSE	FALSE	FALSE	h78aaz	0.000179069	0.99	outcome	TRUE	reported	textfile	66446646	8.62899e-06	0.0643101	exposure	TRUE	reported	zNROEw	textfile	2	1	TRUE	NA
38	rs7338640	A	G	A	G	-0.430193	-0.000132319	0.166811	0.192271	FALSE	FALSE	FALSE	h78aaz	0.000201205	0.51	outcome	TRUE	reported	textfile	80140352	3.30735e-06	0.0924997	exposure	TRUE	reported	zNROEw	textfile	2	1	TRUE	NA
39	rs76312130	A	G	A	G	1.39428	0.00118495	0.00416413	0.017782	FALSE	FALSE	FALSE	h78aaz	0.000599083	0.048	outcome	TRUE	reported	textfile	91680125	3.82208e-06	0.301738	exposure	TRUE	reported	zNROEw	textfile	2	1	TRUE	NA
40	rs7779665	T	C	T	C	0.302977	0.000112816	0.305523	0.415402	FALSE	FALSE	FALSE	h78aaz	0.000161284	0.48	outcome	TRUE	reported	textfile	23481344	3.72538e-06	0.0654924	exposure	TRUE	reported	zNROEw	textfile	2	1	TRUE	NA
41	rs7810773	T	C	T	C	0.303007	0.000121683	0.305515	0.413133	FALSE	FALSE	FALSE	h78aaz	0.000161364	0.45	outcome	TRUE	reported	textfile	23480485	3.7192e-06	0.065494	exposure	TRUE	reported	zNROEw	textfile	2	1	TRUE	NA
